# Supplementary material for: Help! – you need your hands: Contribution of arm movements on balance performance in healthy individuals: A systematic review with meta-analysis
Source: PLoS One. 2025 May 8;20(5):e0323309. doi: 10.1371/journal.pone.0323309 (PMC12061164; doi:10.1371/journal.pone.0323309)
Supplement: S3 Table — (XLSX) [file pone.0323309.s003.xlsx]

## Sheet: data
								free arms			restricted arms
Author	balance task	DOI:	PMID:	persons	arm position	task	condition	mean	std	n	mean	std	n	SMD	SE	Name of data extractors	date of data extraction	Confirmation	Contact
Patel et al. [19]	static	10.1016/j.neulet.2014.07.010	25038417	12; F (5); 28 years, M (7); 27 years; healthy	Arms free (outstretched laterally approx. at shoulder level) vs. restricted (arms down to the side)	Tandem stance on a force plate (sway amplitude [cm])	eyes open	0.3	0.41	12	0.29	0.47	12	-0.0243902	0.408263	KB; TM	January 27, 2024	yes	Mail
							eyes closed	0.56	0.71	12	1.28	0.62	12	1.01408	0.433695
Objero et al. [10]	static	10.1016/j.gaitpost.2019.08.010	31473585	20; F (10), M (10); 20.7 ± 1.3 years; healthy	Arms free (arms free to move) vs. restricted (arms placed flat across the chest touching the contralateral shoulder)	Quiet Stance Test on a force plate ( CoP displacement [cm])	firm, bipedal	4.73	1.47	20	3.13	1.01	20	-1.08844	0.338834	KB; TM	March 14, 2024	yes	Mail
							firm, tandem	3.64	0.76	20	5	1.49	20	1.78947	0.374203
							firm unipedal	3.64	0.85	20	5.04	1.29	20	1.64706	0.365937
							foam, bipedal	6.23	2.47	20	4.42	0.87	20	-0.732794	0.326669
							foam, tandem	4.62	1.24	20	6.33	2.15	20	1.37903	0.351812
							foam, unipedal	5.01	0.98	20	6.57	1.8	20	1.59184	0.36287
Muehlbauer et al. [22]	static	10.3389/fnhum.2022.854823	35547198	40; F (22), M (18); 11.5 ± 0.6 years; healthy	Arms free (arms free to move) vs. restricted (hands placed on the hips)	Timed Unipedal Stance Test (time [s])	Eyes open, firm ground	55.3	10.4	40	52.9	13.2	40	0.230769	0.22435	KB; TM	January, 2024	yes
							Eyes closed, firm ground	35.5	24.2	40	34.4	24.4	40	0.0454545	0.223636
							Eyes open, foam ground	37.2	22.7	40	33	21.9	40	0.185022	0.224085
							Eyes closed, foam ground	8.9	6.5	40	5.9	4.8	40	0.461538	0.226564
				30; F (15), M (15); 14.0 ± 1.1 years; healthy	Arms free (arms free to move) vs. restricted (hands placed on the hips)	Timed Unipedal Stance Test (time [s])	Eyes open, firm ground	56.9	8.2	30	54.2	12.5	30	0.329268	0.259943
							Eyes closed, firm ground	26.3	17.8	30	20.1	15.4	30	0.348315	0.260149
							Eyes open, foam ground	48.9	16.5	30	41.5	19.9	30	0.448485	0.261425
							Eyes closed, foam ground	9.9	6.9	30	6	3.5	30	0.565217	0.263304
				41, F (14), M (27); 24.7 ± 3.0 years; healthy	Arms free (arms free to move) vs. restricted (hands placed on the hips)	Timed Unipedal Stance Test (time [s])	Eyes open, firm ground	59.8	1.1	41	59.9	0.3	41	-0.0909091	0.220977
							Eyes closed, firm ground	42.7	21	41	38.9	20.8	41	0.180952	0.221315
							Eyes open, foam ground	55.6	11.7	41	51.7	16.2	41	0.333333	0.222392
							Eyes closed, foam ground	7	5.8	41	4.5	1.7	41	0.431034	0.223413
Muehlbauer et al. [23]	static	10.1186/s13104-022-06182-1	36494827	18; F; 10.9 ± 0.9 years; trained (gymnasts)	Arms free (arms free to move) vs. restricted (hands placed on the hips)	Timed Unipedal Stance Test (time [s])	Eyes closed, firm ground	29.8	20.2	18	26.9	18	18	0.143564	0.333762	KB; TM	January, 2024	yes
							Eyes open, foam ground	43.1	19.1	18	39.9	22.6	18	0.167539	0.333918
							Eyes closed, foam ground	12.7	15.9	18	7.1	9.2	18	0.352201	0.335908
				18; F; 11.3 ± 0.5 years; untrained	Arms free (arms free to move) vs. restricted (hands placed on the hips)	Timed Unipedal Stance Test (time [s])	Eyes closed, firm ground	31.1	23.4	18	33.6	24.9	18	-0.106838	0.333571
							Eyes open, foam ground	39.2	22.9	18	33.2	22.5	18	0.262009	0.33476
							Eyes closed, foam ground	7.9	5.6	18	5.1	5.1	18	0.5	0.338502
Muehlbauer et al. [24]	static	10.1186/s13104-022-06195-w	36494858	22; F; 11.5 ± 0.6 years; healthy	Arms free (arms free to move) vs. restricted (hands placed on the hips)	Timed Unipedal Stance Test (time [s])	Eyes open, firm ground	57.1	15.7	22	51.4	13.2	22	0.363057	0.303985	KB; TM	January, 2024	yes
							Eyes closed, firm ground	31.5	22.1	22	31.7	23.6	22	-0.00904977	0.301513
							Eyes open, foam ground	37.9	22.6	22	32	21.4	22	0.261062	0.302793
							Eyes closed, foam ground	8	5.2	22	5	4.7	22	0.576923	0.30772
				18; M; 11.5 ± 0.6 years; healthy	Arms free (arms free to move) vs. restricted (hands placed on the hips)	Timed Unipedal Stance Test (time [s])	Eyes open, firm ground	52.9	14	18	54.8	13.2	18	-0.135714	0.333717
							Eyes closed, firm ground	40.5	26.2	18	37.6	25.8	18	0.110687	0.333588
							Eyes open, foam ground	36.3	23.6	18	34.3	23	18	0.0847458	0.333483
							Eyes closed, foam ground	9.9	7.8	18	6.9	4.8	18	0.384615	0.336401
Hill et al. [25]	static	10.1016/j.gaitpost.2023.04.020	37121215	30; F (12), M (18); 22.0 ± 4.0 years; healthy	Arms free (arms free to move) vs. restricted (hands clasped in front of the body at the waist)	Tandem stance on a force plate (CoP amplitude [mm])	ground level	4.97	0.85	30	5.79	1	30	0.964706	0.272804	KB; TM	March 14, 2024	yes	Mail
							above ground level	5.19	0.74	30	5.26	0.8	30	0.0945946	0.258343
Johnson et al. [26]	static	10.1016/j.humov.2023.103093	37088011	15; F (7), M (8); 21.3 ± 4.2 years; healthy	Arms free (arms free to move) vs. restricted (hands clasped in front of the body)	Bipedal, semi-tandem, and tandem stance on a force plate (CoP amplitude [cm])	bipedal	2.3	0.65	15	2.33	0.64	15	0.0461538	0.365197	KB; TM	February 10, 2024	yes
							semi-tandem	2.62	0.35	15	2.72	0.47	15	0.285714	0.367007
							tandem	2.85	0.4	15	3.58	0.79	15	1.825	0.434562
				15; F (7), M (8); 73.3 ± 5.0 years; healthy	Arms free (arms free to move) vs. restricted (hands clasped in front of the body)	Bipedal, semi-tandem, and tandem stance on a force plate (CoP amplitude [cm])	bipedal	2.72	0.57	15	3.54	0.84	15	1.4386	0.409666
							semi-tandem	3.81	0.91	15	5.05	1.63	15	1.36264	0.405314
							tandem	4.28	1.1	15	6.71	2.05	15	2.20909	0.463323
Johnson et al. [11]	static	10.1016/j.exger.2023.112338	38016571	15; F (7), M (8); 21.3 ± 4.2 years; healthy	Arms free (arms free to move) vs. restricted (hands clasped in front of the body)	Bipedal, stance on a force plate (CoP range [cm])	Eyes open, firm ground	2.16	0.56	15	2.46	0.58	15	0.535714	0.37164	KB; TM	February 10, 2024	yes
							Eyes closed, firm ground	3.38	1.11	15	3.75	1.45	15	0.333333	0.367675
							Eyes open, foam ground	3.71	0.72	15	3.61	0.57	15	-0.138889	0.365588
							Eyes closed, foam ground	6.37	1.26	15	7.85	1.4	15	1.1746	0.395384
				15; F (7), M (8); 73.3 ± 5.0 years; healthy	Arms free (arms free to move) vs. restricted (hands clasped in front of the body)	Bipedal, stance on a force plate (CoP range [cm])	Eyes open, firm ground	2.72	0.57	15	2.94	0.39	15	0.385965	0.368532
							Eyes closed, firm ground	4.1	1.23	15	5.51	2.61	15	1.14634	0.393999
							Eyes open, foam ground	4.73	0.91	15	6.14	2.04	15	1.54945	0.416349
							Eyes closed, foam ground	7.39	1.49	15	11	2.81	15	2.42282	0.480799
Cheng et al. [37]	reactive	10.1016/j.humov.2014.08.011	25457416	12; M; 23.9 ± 1.9 years; healthy	Arms free (arms free to move) vs. restricted (folding the arms on the front of the chest)	Single-step balance recovery after a sudden release from a forward-lean posture (transfer time [ms])	12.5°	164.15	15.67	12	107.24	31.41	12	3.63178	0.664421	KB; TM	February 09, 2024	yes
							15°	157.4	37.56	12	105.23	27.6	12	1.38898	0.454818
							17,5°	156.91	38.64	12	102.43	22.7	12	1.40994	0.45616
Cheng et al. [38]	reactive	10.1016/j.jbiomech.2015.07.008	26209086	12; M; 23.9 ± 1.9 years; healthy	Arms free (arms free to move) vs. restricted (folding the arms on the front of the chest)	Single-step balance recovery after a sudden release from a forward-lean posture (recovery time [ms])	7.5°	1.45	1.41	12	1.97	1.53	12	0.368794	0.411704	KB; TM	February 09, 2024	yes
							10°	1.86	1.79	12	1.83	1.82	12	-0.0167598	0.408255
Hill et al. [6]	reactive	10.3389/fphys.2018.01932	30705636	29; F (15), M (14); 10.6 ± 0.5 years; healthy	Arms free (arms free to move) vs. restricted (arms placed flat across the chest touching the contralateral shoulder)	Anterior Jump-Landing Task on a force plate (DPSI)		0.563	0.002	29	0.563	0.002	29	0	0.262613	KB; TM	March 14, 2024	yes	Mail
Wdowski et al. [39]	reactive	10.1016/j.gaitpost.2021.05.010	33991768	18; M; 10.1 ± 1.6 years; healthy	Arms free (arms free to move) vs. restricted (arms placed flat across the chest touching the contralateral shoulder)	Anterior Jump-Landing Task on a force plate (DPSI)		1.063	0.007	18	1.064	0.007	18	-0.142857	0.333758	KB; TM	March 14, 2025	yes	Mail
Gholizadeh et al. [29]	reactive	10.1016/j.gaitpost.2019.11.010	31884255	15; F (7), M (8); 23.4 ± 2.8 years; healthy	Arms free (arms free to move) vs. restricted (arms were bound at their sides while walking, across the midpoint of their forearms) vs. released (walk without arm swing unless it was necessary to recover balance)	Perturbed symmetric and asymmetric walking on a split belt treadmill (step width [cm])	symmetric	17.59	3.59	15	18.46	3.76	15	0.24234	0.366486	KB; TM	January 20, 2024	yes
							asymmetric	19.49	4.22	15	19.13	3.5	15	-0.0853081	0.365314
Gholizadeh et al. [28]	reactive	10.1016/j.jbiomech.2019.07.013		15; F (7), M (8); 23.4 ± 2.8 years; healthy	Arms free (arms free to move) vs. restricted (arms were bound at their sides while walking, across the midpoint of their forearms) vs. released (walk without arm swing unless it was necessary to recover balance)	Perturbed symmetric and asymmetric walking on a split belt treadmill (step width [cm])	symmetric	20.72	2.59	15	21.24	3.3	15	0.200772	0.366067	KB; TM	January 20, 2024	yes
							asymmetric	21.63	3.12	15	21.65	3.2	15	0.00641026	0.365149
Hébert-Losier [8]	proactive	10.4085/1062-6050-52.8.02	28937801	46; F (23), M (23); 25.7 ± 4.6 years; healthy	Arms free (arms free to move) vs. restricted (hands on the hips)	YBT–LQ (composite score [%LL])		107	7.85	46	103.7	7.21	46	0.42	0.210801	KB; TM	February 06, 2024	yes
Hill et al. [6]	proactive	10.3389/fphys.2018.01932	30705636	29; F (15), M (14); 10.6 ± 0.5 years; healthy	Arms free (arms free to move) vs. restricted (arms placed flat across the chest touching the contralateral shoulder)	YBT–LQ (composite score [%LL])		122.5	14.7	29	113.7	15.8	29	0.598639	0.26843	KB; TM	March 10, 2024	yes	Mail
Objero et al. [10]	proactive	10.1016/j.gaitpost.2019.08.010	31473585	20; F (10), M (10); 20.7 ± 1.3 years; healthy	Arms free (arms free to move) vs. restricted (arms placed flat across the chest touching the contralateral shoulder)	YBT–LQ (composite score [%LL])		104.6	16.1	20	97	13.8	20	0.47205	0.320602	KB; TM	March 10, 2024	yes	Mail
Muehlbauer et al. [22]	proactive	10.3389/fnhum.2022.854823	35547198	40; F (22), M (18); 11.5 ± 0.6 years; healthy	Arms free (arms free to move) vs. restricted (hands placed on the hips)	YBT–LQ (composite score [%LL])		98.6	11.4	40	94.1	10.8	40	0.394737	0.225774	KB; TM	January, 2024	yes
				30; F (15), M (15); 14.0 ± 1.1 years; healthy	Arms free (arms free to move) vs. restricted (hands placed on the hips)	YBT–LQ (composite score [%LL])		95.9	7.6	30	91.7	7	30	0.552632	0.263081
				41, F (14), M (27); 24.7 ± 3.0 years; healthy	Arms free (arms free to move) vs. restricted (hands placed on the hips)	YBT–LQ (composite score [%LL])		101.9	5.4	41	95.6	5.8	41	1.16667	0.238914
Muehlbauer et al. [23]	proactive	10.1186/s13104-022-06182-1	36494827	18; F; 10.9 ± 0.9 years; trained (gymnasts)	Arms free (arms free to move) vs. restricted (hands placed on the hips)	YBT–LQ (composite score [%LL])		128.6	15.8	18	123.8	13.5	18	0.303797	0.335251	KB; TM	January, 2024	yes
				18; F; 11.3 ± 0.5 years; untrained	Arms free (arms free to move) vs. restricted (hands placed on the hips)	YBT–LQ (composite score [%LL])		99.7	12.3	18	94.9	9.7	18	0.390244	0.336491
Muehlbauer et al. [24]	proactive	10.1186/s13104-022-06195-w	36494858	22; F; 11.5 ± 0.6 years; healthy	Arms free (arms free to move) vs. restricted (hands placed on the hips)	YBT–LQ (composite score [%LL])		97.3	12.6	22	92.3	11.1	22	0.396825	0.304464	KB; TM	January, 2024	yes
				18; M; 11.5 ± 0.6 years; healthy	Arms free (arms free to move) vs. restricted (hands placed on the hips)	YBT–LQ (composite score [%LL])		100.2	9.9	18	96.4	10.3	18	0.383838	0.336389
Borgmann et al. [33]	proactive	10.3389/fspor.2024.1391868	38846020	43; F (19), M (24); 12.8 ± 1.9 years; healthy	Arms free (arms free to move) vs. restricted (hands on the hips)	YBT–LQ (composite score [%LL])	Non-fatigued	106.5	13.2	52	98.8	12.6	52	0.583333	0.200244	KB; TM	June 2024	yes
							fatigued	103.6	11.5	52	96.8	10.5	52	0.591304	0.200356
Borgmann et al. [34]	proactive	10.1055/a-2346-2759	39444486	52; F (21), M (31); 22.6 ± 1.6 years; healthy	Arms free (arms free to move) vs. restricted (hands on the hips)	YBT–LQ (composite score [%LL])	Non-fatigued	91.8	9.1	43	87.7	8.7	43	0.450549	0.218385	KB; TM	June 2024	yes
							fatigued	88.7	8.5	43	85.8	7.4	43	0.341176	0.217229
Sogut et al. [32]	proactive	10.1016/j.jbmt.2021.10.011	35500967	51; F (21), M (30); 22.7 ± 1.9 years;	Arms free (arms free to move) vs. restricted (hands on the hips)	YBT–LQ (composite score [%LL])		91.45	6.88	51	87.74	6.53	51	0.539244	0.201596	KB; TM	February 11, 2024	yes
Boström et al. [7]	dynamic	10.3389/fnhum.2018.00008	29434544	22; M; 24.3 ± 3.0 years; healthy	Arms free 1 (arms free to move) vs. restricted (hands on the thighs)	Beam Walking Forward Test (torque amplitude [kNm/kg x m])	beam widths 6 cm	2.34	0.67	22	1.23	0.22	22	1.65672	0.349427	KB; TM	January 17, 2024	yes	Mail
							beam widths 4.5 cm	3.41	0.69	22	1.41	0.29	22	2.89855	0.43172
							beam widths 3 cm	3.85	0.6	22	1.47	0.45	22	3.96667	0.519336
					Arms free 2 (outstretched perpendicularly in the frontal plane) vs. restricted (hands on the thighs)	Beam Walking Forward Test (torque amplitude [kNm/kg x m])	beam widths 6 cm	3.71	0.27	22	1.23	0.22	22	9.18519	1.02452
							beam widths 4.5 cm	3.74	0.39	22	1.41	0.29	22	5.97436	0.704635
							beam widths 3 cm	3.92	0.32	22	1.47	0.45	22	7.65625	0.870072
Milosevic et al. [9]	dynamic	10.1016/j.gaitpost.2010.12.005	21227695	10; F (5), M (5); 52.9 ± 1.8 years; healthy	Arms free (arms free to move) vs. restricted (arms flat against the body)	Walking along an Elliptical Line (WEL)		6.76	0.67	10	7.19	0.38	10	0.641791	0.458582	KB; TM	February 10, 2024	yes
Hill et al. [6]	dynamic	10.3389/fphys.2018.01932	30705636	29; F (15), M (14); 10.6 ± 0.5 years; healthy	Arms free (arms free to move) vs. restricted (arms placed flat across the chest touching the contralateral shoulder)	Tandem Beam Walking Test (time [s])		7.6	1.2	29	9.1	1.6	29	1.25	0.287116	KB; TM	March 10, 2024	yes	Mail
Gholizadeh et al. [27]	dynamic	10.1016/j.gaitpost.2019.11.010	31884255	15; F (7), M (8); 23.4 ± 2.8 years; healthy	Arms free (arms free to move) vs. restricted (arms were bound at their sides while walking, across the midpoint of their forearms) vs. released (walk without arm swing unless it was necessary to recover balance)	Unperturbed symmetric and asymmetric walking on a split belt treadmill (step width [cm])	symmetric	19.33	3.61	15	20.42	3.62	15	-0.301939	0.367223	KB; TM	January 20, 2024	yes
							asymmetric	20.65	4.08	15	21.4	3.91	15	-0.183824	0.365919
Mezher et al. [29]	dynamic	10.3389/fbioe.2021.645581	34926413	15; F (7), M (8); 23.4 ± 2.8 years; healthy	Arms free 1 (participants’ natural arm motion) vs. free 2 (arms actively swinging to shoulder height) vs. restricted (arms held alongside the thighs)	Walking at a speed of 1.2 m/s on a dual-belt treadmill (step width [cm])	walking on regular surface, free 1	17.7	3.8	15	17.3	3.5	15	-0.105263	0.365401	KB; TM	February 11, 2024	yes
							walking on regular surface, free 2	19	3.9	15	17.3	3.5	15	-0.435897	0.369459
							walking on rocky surface, free 1	21.7	3.7	15	22.9	5.2	15	0.324324	0.367541
							walking on rocky surface, free 2	22.3	3.8	15	22.9	5.2	15	0.157895	0.365717
da Silva Costa et al. [30]	dynamic	10.1038/s41598-022-10848-y	35477729	20; F (14), M (6); 69 ± 4 years; healthy	Arms free (arms free to move) vs. restricted 1 (arms akimbo) vs. restricted 2 (arms crossed over chest)	Beam Walking Forward Test (step speed [m/s])	No CT, 10 cm Beam Walking Forward Test (arms akimbo )	0.916	0.21	20	0.893	0.23	20	0.109524	0.316465	KB; TM	January 19, 2024	yes	Mail
							No CT, 8 cm Beam Walking Forward Test (arms akimbo )	0.828	0.24	20	0.831	0.22	20	-0.0125	0.316231
							No CT, 6 cm Beam Walking Forward Test (arms akimbo )	0.787	0.22	20	0.744	0.22	20	0.195455	0.316982
							No CT, 10 cm Beam Walking Forward Test (arms crossed over chest)	0.916	0.21	20	0.862	0.2	20	0.257143	0.317532
							No CT, 8 cm Beam Walking Forward Test (arms crossed over chest)	0.828	0.24	20	0.815	0.25	20	0.0541667	0.316286
							No CT, 6 cm Beam Walking Forward Test (arms crossed over chest)	0.787	0.22	20	0.698	0.21	20	0.404545	0.319446
							CT, 10 cm Beam Walking Forward Test (arms akimbo )	0.761	0.23	20	0.745	0.23	20	0.0695652	0.316323
							CT, 8 cm Beam Walking Forward Test (arms akimbo )	0.732	0.25	20	0.708	0.25	20	0.096	0.31641
							CT, 6 cm Beam Walking Forward Test (arms akimbo )	0.633	0.25	20	0.635	0.23	20	-0.008	0.316229
							CT, 10 cm Beam Walking Forward Test (arms crossed over chest)	0.761	0.23	20	0.718	0.21	20	0.186957	0.316918
							CT, 8 cm Beam Walking Forward Test (arms crossed over chest)	0.732	0.25	20	0.704	0.247	20	0.112	0.316476
							CT, 6 cm Beam Walking Forward Test (arms crossed over chest)	0.633	0.25	20	0.628	0.22	20	0.02	0.316236
Stephenson et al. [25]	dynamic	10.1016/j.gaitpost.2009.09.008		10; F (4), M (6); 62 ± 6 years; healthy	Arms free (arms hang freely by the sides of the body) vs. restricted (holding onto handles that were fixed in place)	Walking at slow speed of 0.70 ± 0.23 m/s on a treadmill (stride duration [s])		1.385	0.23	10	1.607	0.46	10	0.965217	0.472537	KB; TM	February 11, 2024	yes
Gholizadeh et al. [26]	dynamic	10.1016/j.jbiomech.2019.07.013		15; F (7), M (8); 23.4 ± 2.8 years; healthy	Arms free (arms free to move) vs. restricted (arms were bound at their sides while walking, across the midpoint of their forearms) vs. released (walk without arm swing unless it was necessary to recover balance)	Unperturbed symmetric and asymmetric walking on a split belt treadmill (step width [cm])	symmetric	19.45	3.64	15	20.6	3.75	15	0.315934	0.367419	KB; TM	January 20, 2024	yes
							asymmetric	20.68	4.37	15	21.52	4.24	15	0.19222	0.365991
Siragy et al. [28]	dynamic	10.1016/j.jbiomech.2019.109529	31839359	15; F (7), M (8); 23.4 ± 2.8 years; healthy	Arms free 1 (participants’ natural arm motion) vs. free 2 (arms actively swinging to shoulder height) vs. restricted (arms held alongside the thighs)		symmetry	17.98	3.52	15	17.36	3.41	15	-0.176136	0.365856	KB; TM	January 24, 2024	yes
							symmetry free 2	18.75	3.78	15	17.36	3.41	15	-0.367725	0.368221
							asymmetrie	19.92	4.2	15	19.6	3.3	15	-0.0761905	0.365281
							asymmetrie free 2	20.78	4.29	15	19.6	3.3	15	-0.275058	0.366871
Muehlbauer et al. [22]	dynamic	10.3389/fnhum.2022.854823	35547198	40; F (22), M (18); 11.5 ± 0.6 years; healthy	Arms free (arms free to move) vs. restricted (hands placed on the hips)	Beam Walking Backward Test (steps [no.])	Children 6 cm Beam Walking Backward Test	13.7	3.9	40	12.5	4.1	40	0.307692	0.224926	KB; TM	January, 2024	yes
							Children 4,5 cm Beam Walking Backward Test	12.2	4.4	40	10.3	4.4	40	0.431818	0.226198
							Children 3 cm Beam Walking Backward Test	9.1	4.4	40	5.6	3.2	40	0.795455	0.232281
				30; F (15), M (15); 14.0 ± 1.1 years; healthy	Arms free (arms free to move) vs. restricted (hands placed on the hips)	Beam Walking Backward Test (steps [no.])	Adolescents 6 cm Beam Walking Backward Test	14.7	2.5	30	13.7	3.5	30	0.4	0.260768
							Adolescents 4,5 cm Beam Walking Backward Test	11.6	4.3	30	9.2	4.6	30	0.55814	0.263178
							Adolescents 3 cm Beam Walking Backward Test	8.4	4.6	30	5.9	3.1	30	0.543478	0.262922
				30; F (15), M (15); 14.0 ± 1.1 years; healthy	Arms free (arms free to move) vs. restricted (hands placed on the hips)	Beam Walking Backward Test (steps [no.])	Young Adults 6 cm Beam Walking Backward Test	15.3	1.8	41	14.5	2.3	41	0.444444	0.223573
							Young Adults 4,5 cm Beam Walking Backward Test	14.7	2.5	41	12.7	3.3	41	0.8	0.229528
							Young Adults 3 cm Beam Walking Backward Test	12.8	4.2	41	8.9	4.7	41	0.928571	0.232461
Muehlbauer et al. [23]	dynamic	10.1186/s13104-022-06182-1	36494827	18; F; 10.9 ± 0.9 years; trained (gymnasts)	Arms free (arms free to move) vs. restricted (hands placed on the hips)	Beam Walking Backward Test (steps [no.])	Trained 6 cm Beam Walking Backward Test	14.8	2.7	18	14.9	2.6	18	-0.037037	0.333362	KB; TM	January, 2024	yes
							Trained 4,5 cm Beam Walking Backward Test	12.9	4.9	18	11.3	4	18	0.326531	0.335547
							Trained 3 cm Beam Walking Backward Test	9.8	4.9	18	5.6	2.8	18	0.857143	0.348303
				18; F; 11.3 ± 0.5 years; untrained			Untrained 6 cm Beam Walking Backward Test	13.7	4	18	12	4.3	18	0.425	0.337075
							Untrained 4,5 cm Beam Walking Backward Test	12.9	4	18	10.2	3.9	18	0.675	0.342694
							Untrained 3 cm Beam Walking Backward Test	7.7	3.5	18	5.3	3.3	18	0.685714	0.342989
Muehlbauer et al. [24]	dynamic	10.1186/s13104-022-06195-w	36494858	22; F; 11.5 ± 0.6 years; healthy	Arms free (arms free to move) vs. restricted (hands placed on the hips)	Beam Walking Backward Test (steps [no.])	Female 6 cm Beam Walking Backward Test	14	3.7	22	12.2	4.1	22	0.486486	0.305939	KB; TM	January, 2024	yes
							Female 4,5 cm Beam Walking Backward Test	12.8	3.7	22	10.2	3.9	22	0.702703	0.310677
							Female 3 cm Beam Walking Backward Test	8.2	3.5	22	5.4	3.2	22	0.8	0.31334
				18; M; 11.5 ± 0.6 years; healthy	Arms free (arms free to move) vs. restricted (hands placed on the hips)	Beam Walking Backward Test (steps [no.])	Male 6 cm Beam Walking Backward Test	13.3	4.2	18	12.9	4.2	18	0.0952381	0.333522
							Male 4,5 cm Beam Walking Backward Test	11.5	5.2	18	10.4	5.1	18	0.211538	0.334264
							Male 3 cm Beam Walking Backward Test	10.2	5.2	18	5.9	3.3	18	0.826923	0.347287
da Silva Costa et al. [31]	dynamic	10.1016/j.neuroscience.2023.07.010	37437799	17; F (6), M (11); 24 ± 3 years; healthy	Arms free (arms free to move) vs. restricted (arms crossed over chest)	Beam Walking Forward Test ( step speed [m/s])		0.5	0.11	17	0.45	0.11	17	0.454545	0.347398	KB; TM	January 19, 2024	yes	Mail
				14; F (11), M (3); 69 ± 4 years; healthy	Arms free (arms free to move) vs. restricted (arms crossed over chest)	Beam Walking Forward Test ( step speed [m/s])		0.47	0.16	14	0.45	0.15	14	0.125	0.378333
